# Supplementary material for: From Structure to Function: 2-Chloro-5-nitrobenzoic Acid Derivatives as Potential Next-Generation Antibacterials
Source: Int J Mol Sci. 2025 Nov 29;26(23):11607. doi: 10.3390/ijms262311607 (PMC12692062; doi:10.3390/ijms262311607)
Supplement: Supplementary file 1 [file ijms-26-11607-s001.zip]

Archive with 1 entries (1 files):
- ijms-3967694-supplementary.pdf
